# Supplementary material for: Phosphorylation of CRYAB induces a condensatopathy to worsen post–myocardial infarction left ventricular remodeling
Source: J Clin Invest. 2025 Feb 11;135(7):e163730. doi: 10.1172/JCI163730 (PMC11957698; doi:10.1172/JCI163730)
Supplement: Supporting data values [file jci-135-163730-s072.xlsx]

## Sheet: Fig 1B
Desmin striation score			Desmin aggregate score			a-actinin Striation score			a-actinin aggregate score			Actin striation score			Actin aggregate score
Donor	ICM		Donor	ICM		Donor	ICM		Donor	ICM		Donor	ICM		Donor	ICM
0.0133333	0.344558		0.116364	0.272318		0	0.230272		0.0963636	0.346667		0.04	0.285578		0.069697	0.285476
0.064418	0.324722		0.0277778	0.303889		0.0472222	0.241319		0.0185185	0.218333		0.0288889	0.270833		0.0462963	0.138889
0.0534722	0.235238		0.109259	0.485476		0.00694444	0.30381		0.0490741	0.0980952		0	0.264762		0	0.0980952
0.035			0.232644			0.025			0.0602273			0.04			0.0125
								a

## Sheet: Fig 1D
	p62 insoluble (fold change)
	Donor	ICM
	1.23138	1.66701
	0.938401	2.01224
	0.830216	1.90182
	0.805284	1.10964
	1.28153	1.83248
	0.686466	1.65566

## Sheet: Fig 1E
	Polyubiquitin insoluble (fold change)
	Donor	ICM
	1.12495	2.19317
	0.928082	2.02661
	0.946969	1.99216
	0.475007	1.60871
	1.54458	1.6603
	0.721731	1.67616

## Sheet: Fig. 1F
	CRYAB-insoluble (fold change)
	Donor	ICM
	1.02177	2.53695
	1.06071	2.50936
	0.917522	2.02469
	0.700588	1.8462
	1.20008	1.09986
	0.959153	1.56321

## Sheet: Fig. 1G
		pS59CRYAB (fold change) insoluble				pS45CRYAB (fold change) insoluble
		Donor	ICM			Donor	ICM
		1.19138	1.48946			1.31076	1.03189
		0.885659	1.39841			1.15883	1.18979
		0.922961	1.20018			0.530409	0.930269
		0.487396	1.45388			0.690073	1.65871
		1.45457	1.16376			1.51539	1.09368
		0.836477	1.14291			0.794539	1.22036

## Sheet: Fig. 1I
		p62 soluble (fold change)
		Donor	ICM
		0.962498	0.768837
		1.06084	0.822413
		0.976666	0.871953
		1.05687	0.489885
		1.14129	1.23926
		0.801841	1.106

## Sheet: Fig 1J
		CRYAB-soluble (fold change)
		Donor	ICM
		0.986109	0.875052
		1.05702	0.857631
		0.956873	0.904864
		1.02402	1.05818
		1.05365	1.12248
		0.922324	0.877241

## Sheet: Fig. 1K
	pS59CRYAB soluble (fold change)			pS45CRYAB soluble (fold change)
	Donor	ICM		Donor	ICM
	0.957562	0.729117		1.13641	0.978927
	1.11733	0.765386		1.22199	0.819529
	0.925112	0.751227		0.641598	0.84883
	1.00683	0.400351		0.926429	1.07167
	1.28565	0.936147		1.10209	1.20601
	0.707525	0.621149		0.971476	0.922957

## Sheet: Fig. 2C
	% aggregate area per cell
	CRYAB
	WT	S59A	S59D	R120G	R120G+S59A
	0	0	8.87	65.23	5.17
	0	0	28.02	7.28	0
	0	0	0	93.52	0
	0	10.12	0	15.12	10.35
	37.12	22.02	0	0	28.19
	1.57	0	0	68.32	0
	0	0	88.78	34.85	0
	0	0	65.12	78.75	0
	6.63	0	15.12	80.72	33.02
	0	0	39.97	31.17	50.12
	0	0	53.31	76.25	0
	0	4.83	17.21	69.03	0
	0	0	45.31	40.12	0
	0	58.24	0	68.11	0
	0	0	0	0	25.52
	0	0	0	87.46	9.98
	43.12	0	0	72.06	34.77
	60.56	7.26	60.57	35.29	0
	0	0	9.89	10.86	0
	0	0	81.92	79.43	0
	0	0	78.52	25.13	0
	0	0	39.09	0	0
	0	0	28.19	36.72	68.17
	0	0	0	72.09	13.27
	0	0	0	90.89	0
	0	0	0	35.23	0
	0	0	0	0	0
	0	0	3.17	38.38	0
	0	0	33.22	68.78	0
	0	0	35.09	63.29	30.81

## Sheet: Fig. 2D
	Cell death (%)
	CRYAB
	WT	S59A	S59D	R120G	R120G + S59A
	13.823	8.258	15.372	20.54	17.864
	11.067	10.247	17.596	22.142	18.034
	10.939	8.545	15.518	24.733	17.351
	14.283	10.111	17.451	24.597	21.874
	12.672	14.501	20.874	26.107	19.671
	14.309	10.676	16.855	25.118	21.916

[truncated: 53 more sheets: Fig. 2H, Fig 2I, Fig. 3B, Fig. 3C, Fig 4D, Fig. 4E, Fig. 4F, Fig. 5B, Fig. 5C, Fig. 5D, Fig. 5F, Fig. 6B, Fig. 6C, Fig. 6E, Fig. 6G, Fig. 7D, Fig. 7E, Fig 7F, Fig. 7G, Fig. 7I …]
